# Supplementary material for: OsLPR5 Encoding Ferroxidase Positively Regulates the Tolerance to Salt Stress in Rice
Source: Int J Mol Sci. 2023 Apr 30;24(9):8115. doi: 10.3390/ijms24098115 (PMC10179522; doi:10.3390/ijms24098115)
Supplement: Supplementary file 1 [file ijms-24-08115-s001.zip]

Archive with 1 entries (1 files):
- ijms-2319292-supplementary.pdf
